# Supplementary material for: Pharmacogenetic Variation in Neanderthals and Denisovans and Implications for Human Health and Response to Medications
Source: Genome Biol Evol. 2023 Dec 5;15(12):evad222. doi: 10.1093/gbe/evad222 (PMC10727477; doi:10.1093/gbe/evad222)
Supplement: evad222_Supplementary_Data [file evad222_supplementary_data.zip]

Archive with 2 entries (2 files):
- aDNA_PGx_supplementalFigures.pdf
- aDNA_PGx_supplementalTables_Revised.xlsx
