# Supplementary material for: Pharmacogenetic Variation in Neanderthals and Denisovans and Implications for Human Health and Response to Medications
Source: Genome Biol Evol. 2023 Dec 5;15(12):evad222. doi: 10.1093/gbe/evad222 (PMC10727477; doi:10.1093/gbe/evad222)
Supplement: evad222_Supplementary_Data [file evad222_supplementary_data.zip › aDNA_PGx_supplementalTables_Revised.xlsx]

## Sheet: Title page
Supplemental Tables
Pharmacogenetic variation in Neanderthals and Denisovans and implications for human health and response to medications
Tadeusz H. Wroblewski,1,8 Kelsey E. Witt,2,8 Seung-been Lee,3 Ripan S. Malhi,4 David Peede5, Emilia Huerta-Sanchez,5,6 Fernando A. Villanea,7,9* Katrina G. Claw1,9**
Affiliations
1 Department of Biomedical Informatics, Colorado Center for Personalized Medicine, University of Colorado Anschutz Medical Campus, Aurora, CO, USA
2 Center for Human Genetics and Department of Genetics and Biochemistry, Clemson University, Clemson, SC, USA
3 Precision Medicine Institute, Macrogen Inc., Seoul, Republic of Korea
4 Department of Anthropology, Carl R. Woese Institute for Genomic Biology, University of Illinois Urbana-Champaign, USA
7 Center for Computational Molecular Biology, Department of Ecology, Evolution, and Organismal Biology, Brown University, Providence, RI, USA
7 Institute at Brown for Environment and Society, Brown University, Providence, RI, USA
7 Department of Anthropology, University of Colorado Boulder, Boulder CO, USA
8 These authors contributed equally to this work
9 Co-corresponding authors
Correspondence
* Fernando.Villanea@colorado.edu
** Katrina.Claw@cuanschutz.edu

## Sheet: Table S1
Table S1. CYP450 gene variant number and location in archaic individuals. The total number of variants identified for each CYP450 gene separated by variant location. Variant inclusion criteria was as follows: phred-scaled quality score = 40, and those variants are within the start and end coordinates of the gene with an additional 2000 base-pairs upstream for the promoter. Heterozygous variant ca…
Location	CYP1A2	CYP2A6	CYP2B6	CYP2C19	CYP2C8	CYP2C9	CYP2D6	CYP2E1	CYP2J2	CYP3A4	CYP3A5
Exonic	12	9	18	3	8	5	7	5	7	2	1
Intronic	16	33	335	323	148	147	0	64	82	82	88
ncRNA	0	0	0	0	0	0	31	0	0	0	0
Promoter	10	25	20	6	8	6	5	12	5	8	6
Splicing	0	0	0	0	1	0	1	0	0	0	1
UTR	8	2	53	0	0	4	0	3	0	1	12
Total	46	69	426	332	165	162	44	84	94	93	108

## Sheet: Table S2
Table S2. Description of individuals from the 1000 Genomes Project in this study. Individuals from the 1000 Genomes Project used for additional analysis in our study. (A) The 11 modern African humans identified that share variants in the divergent Vindija CYP2B6 haplotype. (B) To calculate the average variation number in modern human individuals, variants from 10 modern human individuals from eac…
A. Individuals from the 1000 Genomes Project identified to share Vindija SNVs in CYP2B6
Sample (1000 Genomes Project)	Super-population	Super-population Code	Population	Population code	Sex
HG03091	African Ancestry	AFR	Mende	MSL	Female
NA19451	African Ancestry	AFR	Luhya	LWK	Male
NA19190	African Ancestry	AFR	Yoruba	YRI	Female
HG02799	African Ancestry	AFR	Gambian Mandinka	GWD	Female
HG02953	African Ancestry	AFR	Esan	ESN	Male
HG03432	African Ancestry	AFR	Mende	MSL	Male
NA19452	African Ancestry	AFR	Luhya	LWK	Male
HG02813	African Ancestry	AFR	Gambian Mandinka	GWD	Male
HG03436	African Ancestry	AFR	Mende	MSL	Male
NA20334	African Ancestry	AFR	African Ancestry SW	ASW	Female
NA19472	African Ancestry	AFR	Luhya	LWK	Female
B. Individuals from the 1000 Genomes Project used in this study.B
Sample (1000 Genomes Project)	Super-population	Super-population Code	Population	Population code	Sex
HG02462	African Ancestry	AFR	Gambian Mandinka	GWD	Female
HG02568	African Ancestry	AFR	Gambian Mandinka	GWD	Female
HG02676	African Ancestry	AFR	Gambian Mandinka	GWD	Female
HG02722	African Ancestry	AFR	Gambian Mandinka	GWD	Female
HG03117	African Ancestry	AFR	Esan	ESN	Female
HG03084	African Ancestry	AFR	Mende	MSL	Male
HG03515	African Ancestry	AFR	Esan	ESN	Male
NA19309	African Ancestry	AFR	Luhya	LWK	Male
NA20282	African Ancestry	AFR	African Ancestry SW	ASW	Female
NA19020	African Ancestry	AFR	Luhya	LWK	Male
HG00733	American Ancestry	AMR	Puerto Rican	PUR	Female
HG01440	American Ancestry	AMR	Colombian	CLM	Male
HG01286	American Ancestry	AMR	Puerto Rican	PUR	Male
HG02304	American Ancestry	AMR	Peruvian	PEL	Male
NA19684	American Ancestry	AMR	Mexican Ancestry	MXL	Female
NA19657	American Ancestry	AMR	Mexican Ancestry	MXL	Female
HG01051	American Ancestry	AMR	Puerto Rican	PUR	Male
HG01251	American Ancestry	AMR	Colombian	CLM	Female
HG01080	American Ancestry	AMR	Puerto Rican	PUR	Female
HG02150	American Ancestry	AMR	Peruvian	PEL	Male
HG00404	East Asian Ancestry	EAS	Southern Han Chinese	CHS	Female
HG00978	East Asian Ancestry	EAS	Dai Chinese	CDX	Female
HG01596	East Asian Ancestry	EAS	Kinh Vietnamese	KHV	Male
HG00693	East Asian Ancestry	EAS	Southern Han Chinese	CHS	Female
HG02048	East Asian Ancestry	EAS	Kinh Vietnamese	KHV	Female
HG02086	East Asian Ancestry	EAS	Kinh Vietnamese	KHV	Female
HG02512	East Asian Ancestry	EAS	Kinh Vietnamese	KHV	Male
NA18528	East Asian Ancestry	EAS	Han Chinese	CHB	Female
HG00614	East Asian Ancestry	EAS	Southern Han Chinese	CHS	Female
HG00671	East Asian Ancestry	EAS	Southern Han Chinese	CHS	Male
HG02382	East Asian Ancestry	EAS	Dai Chinese	CDX	Male
HG00233	European Ancestry	EUR	British	GBR	Female
NA20504	European Ancestry	EUR	Toscani	TSI	Female
HG00265	European Ancestry	EUR	British	GBR	Male
HG00277	European Ancestry	EUR	Finnish	FIN	Male
HG00231	European Ancestry	EUR	British	GBR	Female
HG00126	European Ancestry,West Eurasia (SGDP)	EUR	British,English	GBR	Male
HG00313	European Ancestry	EUR	Finnish	FIN	Female
HG00103	European Ancestry	EUR	British	GBR	Male
HG01771	European Ancestry	EUR	Iberian	IBS	Male
NA12286	European Ancestry	EUR	CEPH	CEU	Male
HG01589	South Asian Ancestry	SAS	Punjabi	PJL	Male
HG03698	South Asian Ancestry	SAS	Tamil	STU	Female
HG03793	South Asian Ancestry	SAS	Bengali	BEB	Female
HG03844	South Asian Ancestry	SAS	Tamil	STU	Male
HG03680	South Asian Ancestry	SAS	Tamil	STU	Male
HG04222	South Asian Ancestry	SAS	Telugu	ITU	Male
HG03653	South Asian Ancestry	SAS	Punjabi	PJL	Female
HG03593	South Asian Ancestry	SAS	Bengali	BEB	Male
HG03765	South Asian Ancestry	SAS	Punjabi	PJL	Female

## Sheet: Table S3
Table S3. Archaic variants identified in modern human populations. A list of the archaic variants that have been identified to have an allele frequency <1% in African populations and >1% in at least one non-African population. Sub-populations have been grouped as African, East Asian, European, admixed American, South Asian, and Papuan (indicated by color) and allele frequencies for each populatio…
No.	Gene	Chr	Position	Variant ID	Ref Allele	Alt Allele	Ancestral Allele	Ancestral/Derived	Chimp AAF (%)	Chimp AAC (nChr = 140)	Location	Denisovan	Altai	Chagyrskaya	Vindija	AFR	CHB	JPT	CHS	CDX	KHV	CEU	TSI	FIN	GBR	IBS	MXL	PUR	CLM	PEL	GIH	PJL	BEB	STU	ITU	PNG	CADD Score (Phred-Normalized)	Fraction within archaic ancestry tract		African Allele Frequencies
1	CYP1A2	15	75047191	rs45486893	C	T	C	Derived	0	0	Exonic	0/0	1/1	1/1	1/1	0	0	0.01	0	0	0	0	0	0.01	0	0	0	0	0	0	0	0	0	0	0	0	13.83	0.25		East Asian Allele Frequencies
2	CYP1A2	15	75047426	rs2470890	C	T	C	Derived	0	0	Exonic	0/1	0/0	0/0	0/0	0.005	0.112	0.212	0.171	0.156	0.167	0.662	0.514	0.566	0.659	0.593	0.266	0.476	0.394	0.118	0.141	0.229	0.192	0.108	0.127	0	0.256	0.153061		European Allele Frequencies
3	CYP2A6	19	41350787	rs28399459	C	G	.	Derived	0	0	Intronic	0/0	1/1	0/1	1/1	0	0	0	0	0	0	0.03	0.023	0.01	0.016	0.023	0.023	0.034	0.005	0.012	0.024	0.01	0.006	0.005	0.005	0	1.317	0		American Allele Frequencies
4	CYP2A6	19	41352936	rs28399448	C	T	.	Derived	0	0	Exonic	0/0	1/1	0/1	1/1	0.004	0	0	0	0	0	0.035	0.023	0.01	0.016	0.023	0.023	0.034	0.005	0.012	0.024	0.01	0.006	0.005	0.005	0	7.123	0.0227273		South Asian Allele Frequencies
5	CYP2A6	19	41353897	rs55921593	G	T	.	Derived	0	0	Intronic	0/0	1/1	0/1	1/1	0	0	0	0	0	0	0.03	0.023	0.01	0.016	0.023	0.023	0.034	0.005	0.012	0.024	0.01	0.006	0.005	0.005	0	0.4	0.0232558		Papuan Allele Frequencies
6	CYP2A6	19	41353915	rs201920184	T	G	.	Derived	0	0	Intronic	0/0	0/0	0/1	0/0	0	0	0	0	0	0	0	0	0	0	0	0	0	0	0	0	0	0	0	0	0.28125	1.616	N/A*
7	CYP2A6	19	41354306	rs28399443	G	A	.	Derived	0	0	Intronic	0/0	1/1	0/1	1/1	0	0	0	0	0	0	0.03	0.019	0.01	0.016	0.023	0.023	0.034	0.005	0.012	0.024	0.01	0.006	0.005	0.005	0	0.102	0.0238095
8	CYP2A6	19	41354458	rs28399442	C	A	.	Derived	0	0	Intronic	0/0	0/0	0/1	0/0	0	0	0	0	0	0	0.03	0.023	0.01	0.016	0.023	0.023	0.034	0.005	0.012	0.024	0.01	0.006	0.005	0.005	0	2.641	0.0232558
9	CYP2A6	19	41354606	rs4986892	G	T	.	Derived	0	0	Exonic	0/1	0/0	0/0	0/0	0	0	0	0	0	0	0	0	0	0	0	0	0	0	0	0	0	0	0	0	0.4375	3.677	N/A*
10	CYP2A6	19	41354661	rs79584535	T	C	.	Derived	0	0	Exonic	0/1	0/0	0/0	0/0	0	0	0	0	0	0	0	0	0	0	0	0	0	0	0	0	0	0	0	0	0.34375	0.124	N/A*
11	CYP2A6	19	41355426	rs56014815	C	T	.	Derived	0	0	Intronic	0/0	0/0	0/1	0/0	0	0	0	0	0	0	0	0	0	0.005	0.005	0	0	0.011	0	0.019	0.026	0.017	0.015	0.02	0	0.272	0
12	CYP2B6	19	41498493	rs35149696	G	C	G	Derived	0	0	Intronic	0/0	1/1	1/1	0/0	0	0	0	0	0	0	0.01	0.023	0	0	0.005	0.008	0	0	0.006	0.024	0.026	0.012	0.015	0.01	0	0.011	0
13	CYP2B6	19	41501256	rs143276579	C	A	C	Derived	0	0	Intronic	0/0	1/1	1/1	0/0	0	0	0	0	0	0	0.01	0.023	0	0	0.005	0.008	0	0	0.006	0.024	0.026	0.012	0.015	0.01	0	2.195	0
14	CYP2B6	19	41502591	rs145504530	T	C	T	Derived	0	0	Intronic	0/0	1/1	1/1	0/0	0	0	0	0	0	0	0.01	0.023	0	0	0.005	0.008	0	0	0.006	0.024	0.026	0.012	0.015	0.01	0	3.965	0
15	CYP2B6	19	41507129	rs570193307	A	T	T	Ancestral	0	0	Intronic	0/0	1|1	1|1	./.	0.003	0	0	0	0.005	0	0.01	0.023	0	0	0.005	0.008	0	0	0.006	0.024	0.026	0.012	0.015	0.01	0	0.681	0
16	CYP2B6	19	41507130	rs182836510	T	G	G	Ancestral	0	0	Intronic	0/0	1|1	1|1	./.	0.003	0	0	0	0.005	0	0.01	0.023	0	0	0.005	0.008	0	0	0.006	0.024	0.026	0.012	0.015	0.01	0	0.898	0
17	CYP2B6	19	41507689	rs143292752	C	T	T	Ancestral	0.00714286	1	Intronic	0/0	0/0	0/0	0/1	0.002	0	0	0	0	0	0	0	0	0	0	0	0	0	0	0	0	0	0	0	0.03125	0.146	N/A*
18	CYP2B6	19	41509084	rs35281419	A	G	A	Derived	0	0	Intronic	0/0	0/1	0/0	0/0	0.001	0.005	0.01	0	0	0	0.005	0.005	0	0.005	0	0	0	0	0	0	0	0	0	0	0	1.579	0
19	CYP2B6	19	41511421	rs138409398	C	T	C	Derived	0	0	Intronic	0/0	0/0	0/0	1/1	0.008	0	0	0	0	0	0.01	0.023	0	0	0.005	0.008	0	0	0.006	0.024	0.026	0.012	0.015	0.01	0	0.182	0
20	CYP2B6	19	41511451	rs142985643	T	C	T	Derived	0	0	Intronic	0/0	0/0	0/0	1/1	0.008	0	0	0	0	0	0.01	0.023	0	0	0.005	0.008	0	0	0.006	0.024	0.026	0.012	0.015	0.01	0	0.454	0
21	CYP2B6	19	41511667	rs144654117	T	C	T	Derived	0	0	Intronic	0/0	0/0	0/0	0/1	0.01	0	0	0	0	0	0.01	0.023	0	0	0.005	0.008	0	0	0.006	0.024	0.026	0.012	0.015	0.01	0	0.333	0
22	CYP2B6	19	41515263	rs2279343	A	G	.	Derived	0	0	Exonic	1/1	0/0	0/0	0/0	0	0	0	0	0	0	0	0	0	0	0	0	0	0	0	0	0	0	0	0	0.71875	0.042	N/A*
23	CYP2B6	19	41516233	rs148051284	C	T	C	Derived	0	0	Intronic	0/0	0/0	0/0	0/1	0.01	0	0	0	0	0	0	0	0	0	0	0	0	0	0	0.019	0.016	0	0.01	0	0	1.414	0
24	CYP2B6	19	41516446	rs34842746	G	T	G	Derived	0	0	Intronic	0/0	0/0	0/0	1/1	0.01	0	0	0	0	0	0.01	0.023	0	0	0.005	0.008	0	0	0.006	0.024	0.026	0.012	0.015	0.01	0	0.132	0
25	CYP2B6	19	41518873	rs34116594	A	G	G	Ancestral	0	0	Intronic	0/0	0/0	0/0	0/1	0.01	0	0	0	0	0	0.005	0.009	0.025	0	0.005	0.008	0	0.005	0.006	0.015	0	0	0.005	0	0	0.217	0
26	CYP2B6	19	41521097	rs202244557	C	CT	.	Derived	0	0	Intronic	0/0	0/0	0/0	1/1	0.001	0	0	0	0	0	0.01	0.023	0	0	0.005	0.008	0	0	0.006	0.024	0.026	0.012	0.015	0.01	0	1.077	0
27	CYP2B6	19	41521564	rs193051960	C	T	C	Derived	0	0	Intronic	0/0	0/0	0/0	0/1	0.008	0	0	0	0	0	0.005	0	0	0.011	0	0	0	0.005	0	0	0	0	0	0	0	0.063	0
28	CYP2B6	19	41522334	rs66552806	A	G	.	Derived	0	0	Intronic	1|1	./.	./.	0/0	0	0	0	0	0	0	0	0	0	0	0	0	0	0	0	0	0	0	0	0	0.59375	0.599	N/A*
29	CYP2B6	19	41522336	rs71337575	A	G	.	Derived	0	0	Intronic	1|1	./.	./.	0/0	0	0	0	0	0	0	0	0	0	0	0	0	0	0	0	0	0	0	0	0	0.625	0.021	N/A*
30	CYP2B6	19	41522840	rs3211374	A	G	G	Ancestral	0	0	UTR	0/0	0/0	0/0	0|1	0.009	0	0.01	0	0.005	0	0	0	0	0	0	0	0	0	0	0.005	0	0	0	0.005	0.03125	1.922	0
31	CYP2B6	19	41523105	rs35764087	G	A	G	Derived	0	0	UTR	0/0	0/0	0/0	1|1	0.01	0	0	0	0	0	0.01	0.028	0	0	0.005	0.008	0	0	0.006	0.005	0.01	0.012	0.005	0.01	0	0.125	0
32	CYP2C19	10	96524107	rs185893012	A	C	A	Derived	0	0	Intronic	0/0	1/1	1/1	1|1	0	0	0	0	0.005	0	0.015	0	0	0	0	0	0	0	0	0	0	0	0	0.005	0	3.392	1
33	CYP2C19	10	96524213	rs144798113	C	G	C	Derived	0	0	Intronic	0/0	1/1	1/1	./.	0	0	0	0	0.005	0	0.015	0	0	0	0	0	0	0	0	0	0	0	0	0.005	0	9.623	1
34	CYP2C19	10	96524743	rs117858362	C	G	.	Derived	0	0	Intronic	0/0	1/1	1/1	1/1	0	0	0	0	0.005	0	0.015	0	0	0	0	0	0	0	0	0	0	0	0	0.005	0	5.904	1
35	CYP2C19	10	96526918	rs192399354	T	C	T	Derived	0	0	Intronic	0/0	0/1	1/1	1/1	0	0	0	0	0	0	0.015	0	0	0	0	0	0	0	0	0	0	0	0	0.005	0	3.69	1
36	CYP2C19	10	96529018	rs187414718	C	T	C	Derived	0	0	Intronic	0/0	1/1	1/1	1/1	0.001	0	0	0	0	0	0.015	0	0	0	0	0	0	0	0	0	0	0	0	0.005	0	2.454	1
37	CYP2C19	10	96532639	rs188907790	T	C	.	Derived	0	0	Intronic	0/1	1/1	0/1	0/0	0	0	0	0	0	0	0	0	0	0	0	0	0	0	0	0	0	0	0	0	0.46875	2.92	N/A*
38	CYP2C19	10	96535173	rs41291556	T	C	T	Derived	0	0	Exonic	0/0	1/1	1/1	1/1	0	0	0	0	0	0	0.015	0	0	0	0	0	0	0	0	0	0	0	0	0.005	0	24.2	1
39	CYP2C19	10	96536091	rs41291558	C	A	C	Derived	0	0	Intronic	0/0	1/1	1/1	1/1	0	0	0	0	0	0	0.015	0	0	0	0	0	0	0	0	0	0	0	0	0.005	0	0.881	1
40	CYP2C19	10	96540891	rs117942833	G	A	G	Derived	0	0	Intronic	0/0	1/1	1/1	1/1	0	0	0	0	0.005	0	0.015	0	0	0	0	0	0	0	0	0	0	0	0	0.005	0	2.394	1
41	CYP2C19	10	96543562	rs188269722	A	G	A	Derived	0	0	Intronic	0/0	1/1	1/1	1/1	0	0	0	0	0.005	0	0.015	0	0	0	0	0	0	0	0	0	0	0	0	0.005	0	1.117	1
42	CYP2C19	10	96544493	rs181938231	T	C	T	Derived	0	0	Intronic	0/0	1/1	0/1	1|1	0	0	0	0	0.005	0	0.015	0	0	0	0	0	0	0	0	0	0	0	0	0.005	0	1.813	1
43	CYP2C19	10	96549914	rs191713365	G	A	G	Derived	0	0	Intronic	0/0	1/1	1/1	1|1	0	0	0	0	0.005	0	0.015	0	0	0	0	0	0	0	0	0	0	0	0	0.005	0	2.138	1
44	CYP2C19	10	96553944	rs191446188	C	T	C	Derived	0	0	Intronic	0/0	1/1	1/1	1/1	0	0	0	0	0.005	0	0.015	0	0	0	0	0	0	0	0	0	0	0	0	0.005	0	3.99	1
45	CYP2C19	10	96554638	rs185242560	G	T	G	Derived	0	0	Intronic	0/0	0/0	1/1	1/1	0	0	0	0	0.005	0	0.015	0	0	0	0	0	0	0	0	0	0	0	0	0.005	0	1.964	1
46	CYP2C19	10	96555255	rs181119239	T	A	T	Derived	0	0	Intronic	0/0	1/1	1/1	1/1	0	0	0	0	0.005	0	0.015	0	0	0	0	0	0	0	0	0	0	0	0	0.005	0	1.919	1
47	CYP2C19	10	96555883	rs182273203	T	C	T	Derived	0	0	Intronic	0/0	1/1	1/1	0/0	0	0	0	0	0.005	0	0.015	0	0	0	0	0	0	0	0	0	0	0	0	0.005	0	5.092	1
48	CYP2C19	10	96556095	rs183085200	T	G	T	Derived	0	0	Intronic	0/0	1/1	1/1	1/1	0	0	0	0	0.005	0	0.015	0	0	0	0	0	0	0	0	0	0	0	0	0.005	0	2.906	1
49	CYP2C19	10	96562726	rs189398966	G	A	G	Derived	0	0	Intronic	0/0	1|1	1/1	1/1	0	0	0	0	0.005	0	0.015	0	0	0	0	0	0	0	0	0	0	0	0	0.005	0	0.379	1
50	CYP2C19	10	96566472	rs188989434	T	C	T	Derived	0	0	Intronic	0/0	1/1	1/1	1/1	0	0	0	0	0	0	0.015	0	0	0	0	0	0	0	0	0	0	0	0	0.005	0	1.533	1
51	CYP2C19	10	96566614	rs180894175	A	G	A	Derived	0	0	Intronic	0/0	1/1	1/1	0/1	0	0	0	0	0	0	0.015	0	0	0	0	0	0	0	0	0	0	0	0	0.005	0	1.865	1
52	CYP2C19	10	96568122	rs563920999	T	A	T	Derived	0	0	Intronic	0/0	1/1	1/1	1/1	0	0	0	0	0.005	0	0.015	0	0	0	0	0	0	0	0	0	0	0	0	0.005	0	0.696	1
53	CYP2C19	10	96568316	rs370890482	G	GC	.	Derived	0	0	Intronic	0/0	1/1	1/1	1/1	0.01	0	0	0	0.005	0	0.015	0	0	0	0	0	0	0	0	0	0	0	0	0.005	0	0.428	1
54	CYP2C19	10	96568543	rs145938271	A	G	A	Derived	0	0	Intronic	0/0	1/1	1/1	1/1	0	0	0	0	0.005	0	0.015	0	0	0	0	0	0	0	0	0	0	0	0	0.005	0	0.542	1
55	CYP2C19	10	96568821	rs192529971	G	T	G	Derived	0	0	Intronic	0/0	1/1	1/1	1/1	0	0	0	0	0.005	0	0.015	0	0	0	0	0	0	0	0	0	0	0	0	0.005	0	0.295	1
56	CYP2C19	10	96568889	rs189025979	T	G	T	Derived	0	0	Intronic	0/0	1/1	1/1	1/1	0	0	0	0	0.005	0	0.015	0	0	0	0	0	0	0	0	0	0	0	0	0.005	0	0.772	1
57	CYP2C19	10	96569327	rs189111781	C	T	C	Derived	0	0	Intronic	0/0	1/1	1/1	0/1	0	0	0	0	0.005	0	0.015	0	0	0	0	0	0	0	0	0	0	0	0	0.005	0	0.53	1
58	CYP2C19	10	96570020	rs140115838	A	T	T	Ancestral	0	0	Intronic	0/0	1/1	1/1	./.	0.01	0	0	0	0.005	0	0.015	0	0	0	0	0	0	0	0	0	0	0	0	0.005	0	0.868	1
59	CYP2C19	10	96572711	rs201406496	G	T	.	Derived	0	0	Intronic	0/1	0/0	0/0	0/0	0	0	0	0	0	0	0	0	0	0	0	0	0	0	0	0	0	0	0	0	0.21875	0.013	N/A*
60	CYP2C19	10	96573387	rs180981922	A	C	C	Ancestral	0	0	Intronic	0/0	1/1	1/1	1/1	0	0	0	0	0.005	0	0.015	0	0	0	0	0	0	0	0	0	0	0	0	0.005	0	0.61	1
61	CYP2C19	10	96577404	rs61886228	T	C	.	Derived	0	0	Intronic	./.	1/1	1/1	./.	0	0	0	0	0	0	0	0	0	0	0	0	0	0	0	0	0	0	0	0	0.96875	0.992	N/A*
62	CYP2C19	10	96577493	rs189479422	G	A	.	Derived	0	0	Intronic	0/0	1/1	1/1	1/1	0	0	0	0	0.005	0	0.015	0.005	0	0	0	0	0.01	0	0	0.005	0	0.006	0	0.005	0	1.228	0.7
63	CYP2C19	10	96582181	rs532654131	T	C	C	Ancestral	1	140	Intronic	0/0	1/1	1/1	1/1	0.01	0	0	0	0.005	0	0.015	0	0	0	0	0	0	0	0	0	0	0	0	0.005	0	1.307	1
64	CYP2C19	10	96582430	rs116961772	G	C	G	Derived	0	0	Intronic	0/0	1/1	1/1	1/1	0	0	0	0	0.005	0	0.015	0	0	0	0	0	0	0	0	0	0	0	0	0.005	0	0.915	1
65	CYP2C19	10	96583091	rs141016038	A	G	G	Ancestral	1	140	Intronic	0/0	1/1	1/1	0/1	0.01	0	0	0	0.005	0	0.015	0	0	0	0	0	0	0	0	0	0	0	0	0.005	0	1.693	1
66	CYP2C19	10	96584151	rs148751606	C	T	T	Ancestral	1	140	Intronic	0/0	1/1	1/1	1/1	0.01	0	0	0	0.005	0	0.015	0	0	0	0	0	0	0	0	0	0	0	0	0.005	0	0.666	1
67	CYP2C19	10	96584570	rs533849894	C	G	C	Derived	0	0	Intronic	0/0	1/1	1/1	./.	0	0	0	0	0.005	0	0.015	0	0	0	0	0	0	0	0	0	0	0	0	0.005	0	4.005	1
68	CYP2C19	10	96586347	rs185066427	C	A	C	Derived	0	0	Intronic	0/0	1/1	1/1	1/1	0	0	0	0	0.005	0	0.015	0	0	0	0	0	0	0	0	0	0	0	0	0.005	0	0.551	1
69	CYP2C19	10	96586474	rs530650878	A	G	A	Derived	0	0	Intronic	0/0	1/1	1/1	0/0	0.01	0	0	0	0.005	0	0.01	0	0	0	0	0	0	0	0	0	0	0	0	0.005	0	1.089	1
70	CYP2C19	10	96589724	rs180944671	A	G	.	Derived	0	0	Intronic	0/1	1/1	./.	./.	0	0	0	0	0	0	0	0	0	0	0	0	0	0	0	0	0	0	0	0	0.46875	0.48	N/A*
71	CYP2C19	10	96589981	rs112910448	A	C	.	Derived	0	0	Intronic	0/1	1/1	1/1	./.	0	0	0	0	0	0	0	0	0	0	0	0	0	0	0	0	0	0	0	0	0.46875	0.553	N/A*
72	CYP2C19	10	96590697	rs188190339	A	T	A	Derived	0	0	Intronic	0/0	1/1	1/1	1/1	0	0	0	0	0.005	0	0.015	0	0	0	0	0	0	0	0	0	0.005	0	0	0.005	0	3.795	0.833333
73	CYP2C19	10	96590833	rs192954314	T	C	T	Derived	0	0	Intronic	0/0	1/1	1/1	0/1	0	0	0	0	0.005	0	0.015	0	0	0	0	0	0	0	0	0	0	0	0	0.005	0	5.903	1
74	CYP2C19	10	96592384	rs139644653	G	A	G	Derived	0	0	Intronic	0/0	1/1	1/1	1/1	0	0	0	0	0.005	0	0.015	0	0	0	0	0	0	0	0	0	0	0	0	0.005	0	1.254	1
75	CYP2C19	10	96593509	rs192141371	A	T	A	Derived	0	0	Intronic	0/0	1|1	1|1	1|1	0	0	0	0	0.005	0	0.015	0	0	0	0	0	0	0	0	0	0	0	0	0.005	0	0.343	1
76	CYP2C19	10	96593517	rs185073364	T	C	T	Derived	0	0	Intronic	0/0	1|1	1|1	1|1	0	0	0	0	0.005	0	0.015	0	0	0	0	0	0	0	0	0	0	0	0	0.005	0	0.373	1
77	CYP2C19	10	96594033	rs181130773	T	C	T	Derived	0	0	Intronic	0/0	1/1	1/1	0/1	0	0	0	0	0.005	0	0.015	0	0	0	0	0	0	0	0	0	0	0	0	0.005	0	0.612	1
78	CYP2C19	10	96595324	rs193224655	G	A	G	Derived	0	0	Intronic	0/0	1/1	1/1	1/1	0	0.005	0	0	0.005	0	0.015	0	0	0	0	0	0	0	0	0	0	0	0	0.005	0	0.631	1
79	CYP2C19	10	96596058	rs529818195	C	T	C	Derived	0	0	Intronic	0/0	1/1	1/1	1/1	0	0	0	0	0.005	0	0.015	0	0	0	0	0	0	0	0	0	0	0	0	0.005	0	0.924	1
80	CYP2C19	10	96596156	rs184245960	T	C	.	Derived	0	0	Intronic	0/0	1|1	1|1	1|1	0	0	0	0	0.005	0	0.015	0	0	0	0	0	0	0	0	0	0	0	0	0.005	0	1.119	1
81	CYP2C19	10	96596516	rs187156609	G	T	G	Derived	0	0	Intronic	0/0	1/1	1/1	1/1	0	0	0	0	0.005	0	0.015	0	0	0	0	0	0	0	0	0	0	0	0	0.005	0	0.46	1
82	CYP2C19	10	96596676	rs558505046	C	T	C	Derived	0	0	Intronic	0/0	1/1	1/1	./.	0	0	0	0	0.005	0	0.015	0	0	0	0	0	0	0	0	0	0	0	0	0.005	0	0.691	1
83	CYP2C19	10	96597508	rs182103057	C	T	C	Derived	0	0	Intronic	0/0	1/1	1/1	./.	0	0	0	0	0.005	0	0.015	0.005	0	0	0	0	0	0	0	0	0	0	0	0.005	0	0.798	1
84	CYP2C19	10	96597621	rs117957417	G	A	G	Derived	0	0	Intronic	0/0	0/0	0/0	0/1	0	0	0	0	0	0	0.015	0.009	0.005	0.016	0.023	0.023	0.019	0.005	0.006	0	0	0	0	0	0	0.705	0.0434783
85	CYP2C19	10	96598080	rs112396061	T	C	C	Ancestral	0	0	Intronic	0/0	1/1	0/1	1/1	0.01	0	0	0	0.005	0	0.015	0	0	0	0	0	0	0	0	0	0	0	0	0.005	0	1.148	1
86	CYP2C19	10	96598586	rs149240063	G	A	G	Derived	0	0	Intronic	0/0	1/1	1/1	1/1	0	0	0.029	0	0.005	0	0.015	0	0	0	0	0	0	0	0	0	0	0	0	0.005	0	0.693	0.636364
87	CYP2C19	10	96598660	rs113639214	A	G	G	Ancestral	0	0	Intronic	0/0	1|1	1|1	1|1	0.01	0	0	0	0.005	0	0.015	0	0	0	0	0	0	0	0	0	0	0	0	0.005	0	1.183	1
88	CYP2C19	10	96598670	rs113004959	G	A	G	Derived	0	0	Intronic	0/0	1|1	1|1	1|1	0.01	0	0	0	0.005	0	0.015	0	0	0	0	0	0	0	0	0	0	0	0	0.005	0	0.693	1
89	CYP2C19	10	96604462	rs117312065	C	T	C	Derived	0	0	Intronic	0/0	1/1	1/1	1/1	0	0	0	0	0.005	0	0.015	0	0	0	0	0	0	0	0	0	0	0	0	0.005	0	0.212	1
90	CYP2C19	10	96605998	rs117984008	G	T	G	Derived	0	0	Intronic	0/0	1/1	1/1	1/1	0	0	0	0	0.005	0	0.015	0	0	0	0	0	0	0	0	0	0	0	0	0.005	0	1.57	1
91	CYP2C19	10	96607800	rs548839746	T	C	T	Derived	0	0	Intronic	0/0	0/1	0/1	1/1	0	0	0	0	0.005	0	0.015	0	0	0	0	0	0	0	0	0	0	0	0	0.005	0	1.085	1
92	CYP2C19	10	96607948	rs193142431	T	C	T	Derived	0	0	Intronic	0/0	1/1	1/1	1/1	0	0	0	0	0.005	0	0.015	0	0	0	0	0	0	0	0	0	0	0	0	0.005	0	0.565	1
93	CYP2C19	10	96608009	rs185657498	G	A	G	Derived	0	0	Intronic	0/0	1/1	1/1	1/1	0	0	0	0	0.005	0	0.015	0	0	0	0	0	0	0	0	0	0	0	0	0.005	0	0.244	1
94	CYP2C19	10	96608777	rs143480240	C	T	C	Derived	0	0	Intronic	0/0	1/1	1/1	1/1	0	0	0	0	0.005	0	0.015	0	0	0	0	0	0	0	0	0	0	0	0	0.005	0	1.279	1
95	CYP2C19	10	96610736	rs72816685	G	A	G	Derived	0	0	Intronic	0/0	0/0	0/0	0/1	0	0	0	0.005	0	0.005	0.005	0	0.01	0	0.019	0	0.005	0	0	0.039	0.021	0.006	0.02	0.025	0	0.174	0.0967742
96	CYP2C8	10	96797571	rs11572174	G	A	G	Derived	0	0	Intronic	0/0	1/1	1/1	1/1	0.001	0	0	0.005	0	0	0.131	0.131	0.081	0.093	0.15	0.102	0.144	0.117	0.024	0.039	0.047	0.017	0.02	0.025	0	0.968	0.970732
97	CYP2C8	10	96798749	rs10509681	T	C	T	Derived	0	0	Exonic	0/0	1/1	1/1	1/1	0.001	0	0	0.005	0	0	0.131	0.131	0.081	0.093	0.15	0.102	0.144	0.117	0.024	0.039	0.047	0.017	0.02	0.025	0	7.353	0.970732
98	CYP2C8	10	96799774	rs11572169	T	C	T	Derived	0	0	Intronic	0/0	1/1	0/1	1/1	0.001	0	0	0.005	0	0	0.131	0.131	0.081	0.093	0.15	0.102	0.144	0.117	0.024	0.039	0.047	0.017	0.02	0.025	0	8.169	0.970732
99	CYP2C8	10	96802172	rs11572168	A	T	A	Derived	0	0	Intronic	0/0	1/1	1|1	1|1	0.001	0	0	0.005	0	0	0.131	0.131	0.081	0.093	0.15	0.102	0.144	0.117	0.024	0.039	0.047	0.017	0.02	0.025	0	2.584	0.970732
100	CYP2C8	10	96805090	rs11188153	G	C	G	Derived	0	0	Intronic	0/0	1/1	1/1	1/1	0.001	0	0	0.005	0	0	0.131	0.131	0.081	0.093	0.15	0.102	0.144	0.117	0.024	0.039	0.047	0.017	0.02	0.025	0	0.793	0.970732
101	CYP2C8	10	96806033	rs11188154	G	C	G	Derived	0	0	Intronic	0/0	0/0	1/1	0/1	0.001	0	0	0.005	0	0	0.131	0.131	0.081	0.093	0.15	0.102	0.144	0.117	0.024	0.039	0.047	0.017	0.02	0.025	0	0.017	0.970732
102	CYP2C8	10	96809826	rs11572128	G	A	G	Derived	0	0	Intronic	0/0	1/1	1/1	1/1	0.001	0	0	0.005	0	0	0.131	0.131	0.081	0.093	0.15	0.102	0.144	0.117	0.024	0.039	0.047	0.017	0.02	0.025	0	3.076	0.970732
103	CYP2C8	10	96810668	rs56028148	C	T	C	Derived	0	0	Intronic	0/0	1/1	1/1	1/1	0.001	0	0	0.005	0	0	0.131	0.131	0.081	0.093	0.15	0.102	0.144	0.117	0.024	0.039	0.047	0.017	0.02	0.025	0	5.45	0.970732
104	CYP2C8	10	96815560	rs11572116	C	T	C	Derived	0	0	Intronic	0/0	1/1	1/1	1/1	0.001	0	0	0.005	0	0	0.131	0.131	0.081	0.093	0.15	0.102	0.144	0.117	0.024	0.039	0.047	0.017	0.02	0.025	0	3.538	0.970732
105	CYP2C8	10	96817233	rs11572107	C	T	C	Derived	0.164286	23	Intronic	0/0	0/0	1/1	1/1	0.001	0	0	0.005	0	0	0.131	0.131	0.081	0.093	0.15	0.102	0.144	0.117	0.024	0.039	0.047	0.017	0.02	0.025	0	0.179	0.970732
106	CYP2C8	10	96821285	rs117530387	C	T	C	Derived	0	0	Intronic	0/0	0/0	1/1	0/1	0.001	0	0	0.005	0	0	0.131	0.131	0.081	0.093	0.15	0.102	0.144	0.117	0.024	0.039	0.047	0.017	0.02	0.025	0	1.336	0.970732
107	CYP2C8	10	96823812	rs111328885	C	A	C	Derived	0	0	Intronic	0/0	1/1	1/1	1/1	0.001	0	0	0.005	0	0	0.131	0.131	0.081	0.093	0.15	0.102	0.144	0.117	0.024	0.039	0.047	0.017	0.02	0.025	0	1.853	0.970732
108	CYP2C8	10	96824260	rs11572094	C	A	C	Derived	0	0	Intronic	0/0	1/1	1/1	1/1	0.001	0	0	0.005	0	0	0.131	0.131	0.081	0.093	0.15	0.102	0.144	0.117	0.024	0.039	0.047	0.017	0.02	0.025	0	2.98	0.970732
109	CYP2C8	10	96826922	rs11572082	C	G	C	Derived	0	0	Intronic	0/0	1/1	1/1	1/1	0.001	0	0	0.005	0	0	0.131	0.131	0.081	0.093	0.15	0.102	0.144	0.117	0.024	0.039	0.047	0.017	0.02	0.025	0	0.024	0.970732
110	CYP2C8	10	96827030	rs11572080	C	T	C	Derived	0	0	Exonic	0/0	1/1	1/1	1/1	0.001	0	0	0.005	0	0	0.131	0.131	0.081	0.093	0.15	0.102	0.144	0.117	0.024	0.039	0.047	0.017	0.02	0.025	0	19.01	0.970732
111	CYP2C9	10	96702047	rs1799853	C	T	C	Derived	0	0	Exonic	0/0	0/1	1/1	./.	0.001	0	0	0.005	0	0	0.152	0.154	0.081	0.088	0.14	0.102	0.139	0.122	0.024	0.049	0.052	0.017	0.029	0.025	0	22.9	0.944186
112	CYP2C9	10	96702556	rs41291560	T	C	T	Derived	0	0	Intronic	0/0	0/0	1/1	1/1	0.001	0	0	0.005	0	0	0.152	0.154	0.086	0.088	0.145	0.102	0.144	0.122	0.024	0.049	0.052	0.017	0.029	0.025	0	8.238	0.940092
113	CYP2C9	10	96707890	rs17443251	T	C	T	Derived	0	0	Intronic	0/0	1/1	1/1	1/1	0.001	0	0	0.005	0.005	0	0.157	0.154	0.086	0.088	0.145	0.102	0.149	0.122	0.024	0.049	0.052	0.017	0.029	0.025	0	1.886	0.931818
114	CYP2C9	10	96711445	rs61886771	C	T	C	Derived	0	0	Intronic	0/0	1/1	1/1	1/1	0.001	0	0	0.005	0.005	0	0.157	0.154	0.081	0.088	0.14	0.102	0.139	0.122	0.024	0.049	0.052	0.017	0.029	0.025	0	2.481	0.940092
115	CYP2C9	10	96713344	rs61886773	C	A	C	Derived	0	0	Intronic	0/0	0/1	1/1	1/1	0.006	0	0	0.005	0.005	0	0.152	0.154	0.081	0.088	0.14	0.102	0.139	0.122	0.024	0.049	0.052	0.017	0.029	0.025	0	0.768	0.944444
116	CYP2C9	10	96713581	rs2860968	T	C	T	Derived	0	0	Intronic	0/0	1/1	1/1	1/1	0.002	0	0	0.005	0.005	0	0.152	0.154	0.081	0.088	0.14	0.102	0.144	0.122	0.024	0.049	0.052	0.017	0.029	0.025	0	3.467	0.940092
117	CYP2C9	10	96716813	rs55834908	G	C	G	Derived	0	0	Intronic	0/0	1/1	1/1	./.	0.001	0	0	0.005	0.005	0	0.157	0.154	0.081	0.088	0.14	0.102	0.144	0.122	0.024	0.049	0.052	0.017	0.029	0.025	0	0.641	0.93578
118	CYP2C9	10	96717033	rs56363867	T	G	T	Derived	0	0	Intronic	0/0	1/1	./.	./.	0.001	0	0	0.005	0.005	0	0.157	0.154	0.086	0.088	0.145	0.102	0.149	0.122	0.024	0.049	0.052	0.017	0.029	0.025	0	1.805	0.931818
119	CYP2C9	10	96717133	rs56380192	T	G	T	Derived	0	0	Intronic	0/0	1/1	./.	./.	0.001	0	0	0.005	0.005	0	0.157	0.154	0.081	0.088	0.14	0.102	0.144	0.122	0.029	0.049	0.052	0.017	0.029	0.025	0	1.119	0.931507
120	CYP2C9	10	96719221	rs56111706	C	T	C	Derived	0	0	Intronic	0/0	1/1	1/1	0/1	0.001	0	0	0.005	0.005	0	0.146	0.154	0.081	0.088	0.14	0.102	0.139	0.122	0.024	0.049	0.052	0.017	0.029	0.025	0	0.833	0.944444
121	CYP2C9	10	96720614	rs55804705	C	T	C	Derived	0	0	Intronic	0/0	1/1	1/1	1/1	0.001	0	0	0.005	0.005	0	0.146	0.154	0.081	0.088	0.14	0.102	0.139	0.122	0.024	0.049	0.052	0.017	0.029	0.025	0	7.648	0.944444
122	CYP2C9	10	96721181	rs61886796	G	T	G	Derived	0	0	Intronic	0/0	1|1	1|1	1|1	0.002	0	0	0.005	0.005	0	0.152	0.154	0.081	0.088	0.14	0.102	0.144	0.122	0.024	0.049	0.052	0.017	0.029	0.025	0	9.652	0.93578
123	CYP2C9	10	96721190	rs61886797	T	C	T	Derived	0	0	Intronic	0/0	1|1	1|1	1|1	0.002	0	0	0.005	0.005	0	0.157	0.154	0.081	0.088	0.14	0.102	0.144	0.122	0.024	0.049	0.052	0.017	0.029	0.025	0	12.01	0.93578
124	CYP2C9	10	96723996	rs9332155	G	C	G	Derived	0	0	Intronic	0/0	1/1	1/1	1/1	0.001	0	0	0.005	0.005	0	0.157	0.154	0.086	0.088	0.145	0.102	0.149	0.122	0.024	0.049	0.052	0.017	0.029	0.025	0	0.264	0.931818
125	CYP2C9	10	96724838	rs9332163	G	A	G	Derived	0	0	Intronic	0/0	1/1	1/1	1/1	0.001	0	0	0.005	0.005	0	0.146	0.154	0.086	0.088	0.145	0.102	0.144	0.122	0.024	0.049	0.052	0.017	0.029	0.025	0	1.139	0.940367
126	CYP2C9	10	96726912	rs3980257	C	T	T	Ancestral	0	0	Intronic	0/0	1/1	./.	./.	0.005	0	0	0.005	0.005	0	0.152	0.154	0.081	0.088	0.14	0.102	0.139	0.122	0.024	0.049	0.052	0.017	0.029	0.025	0	0.673	0.944444
127	CYP2C9	10	96729036	rs112365911	C	A	.	Derived	0	0	Intronic	0/0	0/1	1/1	1/1	0.001	0	0	0.005	0.005	0	0.152	0.154	0.081	0.088	0.14	0.102	0.139	0.122	0.024	0.049	0.052	0.017	0.029	0.025	0	0.644	0.944444
128	CYP2C9	10	96732331	rs4351748	C	A	C	Derived	0	0	Intronic	0/0	1/1	1/1	1/1	0.001	0	0	0.005	0.005	0	0.152	0.154	0.081	0.088	0.14	0.102	0.139	0.122	0.024	0.049	0.052	0.017	0.029	0.025	0	0.155	0.944444
129	CYP2C9	10	96733970	rs56044736	A	G	A	Derived	0	0	Intronic	0/0	1/1	1/1	1/1	0.001	0	0	0.005	0.005	0	0.152	0.154	0.086	0.088	0.145	0.102	0.144	0.122	0.024	0.049	0.052	0.017	0.029	0.025	0	3.251	0.940367
130	CYP2C9	10	96736051	rs72818642	T	A	T	Derived	0	0	Intronic	0/0	1/1	1/1	1/1	0.001	0	0	0.005	0.005	0	0.152	0.154	0.086	0.088	0.145	0.102	0.144	0.122	0.024	0.049	0.052	0.017	0.029	0.025	0	5.484	0.940367
131	CYP2C9	10	96743174	rs9332216	G	C	G	Derived	0	0	Intronic	0/0	1/1	1/1	1/1	0.001	0	0	0.005	0.005	0	0.152	0.154	0.081	0.088	0.14	0.102	0.139	0.122	0.024	0.049	0.052	0.017	0.029	0.025	0	2.923	0.944444
132	CYP2C9	10	96744064	rs9332222	G	A	G	Derived	1	140	Intronic	0/0	1/1	1/1	1/1	0.001	0	0	0.005	0	0	0.152	0.154	0.081	0.088	0.14	0.102	0.139	0.122	0.024	0.049	0.052	0.017	0.029	0.025	0	0.701	0.944186
133	CYP2C9	10	96747527	rs4918795	T	A	T	Derived	0	0	Intronic	0/0	1/1	1/1	1/1	0.001	0	0	0.005	0	0	0.152	0.154	0.081	0.088	0.14	0.102	0.139	0.122	0.024	0.049	0.052	0.017	0.029	0.025	0	3.05	0.944186
134	CYP2C9	10	96748492	rs9332238	G	A	G	Derived	0	0	Intronic	0/0	1|1	1|1	1|1	0.001	0.039	0.019	0.048	0.032	0.035	0.217	0.238	0.136	0.159	0.224	0.125	0.183	0.186	0.035	0.18	0.156	0.134	0.127	0.127	0.125	0.29	0.932715
135	CYP2D6	22	42523003	rs4987144	A	G	.	Derived	0	0	ncRNA	1/1	./.	0/0	0/0	0	0	0	0	0	0	0	0	0	0	0	0	0	0	0	0	0	0	0	0	1	4.068	N/A*
136	CYP2D6	22	42523409	rs1985842	G	T	.	Derived	0	0	ncRNA	0/1	0/0	0/0	0/0	0	0	0	0	0	0	0	0	0	0	0	0	0	0	0	0	0	0	0	0	0.5625	0.28	N/A*
137	CYP2D6	22	42523636	rs3915951	C	A	.	Derived	0	0	Exonic	0/1	0/0	0/0	0/0	0	0	0	0	0	0	0	0	0	0	0	0	0	0	0	0	0	0	0	0	0.125	28.3	N/A*
138	CYP2E1	10	135350079	rs28517390	A	G	.	Derived	0	0	Intronic	0|1	0/0	0/0	0/0	0	0	0	0	0	0	0	0	0	0	0	0	0	0	0	0	0	0	0	0	0.90625	2.445	N/A*
139	CYP2J2	1	60362114	rs12403492	T	C	T	Derived	0	0	Intronic	0/0	1|1	1|1	1|1	0	0.019	0.053	0.038	0.043	0.04	0.056	0.042	0.076	0.038	0.028	0.062	0.096	0.059	0.094	0	0.01	0.006	0	0.005	0	1.89	0.971831
140	CYP2J2	1	60365140	rs186551159	C	T	C	Derived	0	0	Intronic	0/0	0/1	0/0	0/0	0	0	0	0	0	0	0	0	0	0	0	0	0.01	0	0	0	0	0	0	0	0	0.729	0
141	CYP2J2	1	60365454	rs11572311	A	G	A	Derived	0	0	Intronic	0/0	0/0	0|1	1/1	0	0.019	0.053	0.038	0.043	0.04	0.056	0.042	0.076	0.038	0.028	0.062	0.096	0.059	0.094	0	0.01	0.006	0	0.005	0	7.3	0.971831
142	CYP2J2	1	60367538	rs11572303	AGAGT	A	.	Derived	0	0	Intronic	0/0	1/1	1/1	1/1	0	0.019	0.053	0.038	0.043	0.04	0.056	0.042	0.076	0.038	0.028	0.062	0.096	0.059	0.094	0	0.01	0.006	0	0.005	0	8.708	0.971831
143	CYP2J2	1	60368274	rs11572299	G	A	G	Derived	0	0	Intronic	0/0	1/1	1/1	1/1	0	0.019	0.053	0.038	0.043	0.04	0.056	0.042	0.076	0.038	0.028	0.062	0.096	0.059	0.094	0	0.01	0.006	0	0.005	0	1.534	0.971831
144	CYP2J2	1	60368420	rs11572298	G	A	G	Derived	0	0	Intronic	0/0	0/0	0/0	0/1	0	0	0	0.005	0.016	0.015	0	0	0	0	0	0	0	0	0	0	0	0	0	0.005	0	1.011	0
145	CYP2J2	1	60369761	rs11572293	T	G	T	Derived	0	0	Intronic	0/0	1/1	1/1	1/1	0	0.019	0.053	0.038	0.043	0.04	0.056	0.042	0.076	0.038	0.028	0.062	0.096	0.059	0.094	0	0.01	0.006	0	0.005	0	1.075	0.971831
146	CYP2J2	1	60372075	rs11572286	G	T	G	Derived	0	0	Intronic	0/0	1/1	1/1	1/1	0	0.019	0.053	0.038	0.043	0.04	0.056	0.042	0.076	0.038	0.028	0.07	0.096	0.059	0.094	0	0.01	0.006	0	0.005	0	0.085	0.965035
147	CYP2J2	1	60374467	rs11572277	G	A	G	Derived	0	0	Intronic	0/0	1/1	1/1	1/1	0	0.019	0.053	0.038	0.043	0.04	0.056	0.042	0.076	0.038	0.028	0.062	0.096	0.059	0.094	0	0.01	0.006	0	0.005	0	5.629	0.971831
148	CYP2J2	1	60379433	rs11572250	C	T	C	Derived	0	0	Intronic	0/0	1/1	1/1	1/1	0.003	0.019	0.053	0.038	0.043	0.04	0.141	0.154	0.167	0.154	0.117	0.109	0.231	0.181	0.129	0.024	0.057	0.035	0.005	0.029	0	0.334	0.434921
149	CYP2J2	1	60391946	rs3754206	G	A	A	Ancestral	1	140	Intronic	0/1	1/1	1/1	1/1	0	0	0	0	0	0	0	0	0	0	0	0	0	0	0	0	0	0	0	0	0.3125	4.953	N/A*
150	CYP3A4	7	99367496	rs68106838	A	C	A	Derived	0	0	Intronic	0/0	0/1	0/0	1/1	0	0.005	0	0	0	0	0	0	0	0	0	0	0	0	0	0	0	0.006	0.005	0	0.03125	9.259	0.666667
151	CYP3A4	7	99369052	rs569494722	G	A	G	Derived	0	0	Intronic	0/0	0/0	0/0	1/1	0	0	0	0	0	0	0	0	0	0	0	0	0	0	0	0	0	0.006	0.005	0	0.03125	8.539	1
152	CYP3A4	7	99372054	rs543244209	G	A	G	Derived	0	0	Intronic	0/0	0/1	0/0	1/1	0	0	0	0	0	0	0	0	0	0	0	0	0	0	0	0	0	0.006	0.005	0	0.03125	0.186	1
153	CYP3A4	7	99376508	rs576981923	G	T	G	Derived	0	0	Intronic	0/0	0|1	0/0	1|1	0	0	0	0	0	0	0	0	0	0	0	0	0	0	0	0	0	0.006	0.005	0	0.03125	4.517	1
154	CYP3A4	7	99376509	rs541281128	C	T	C	Derived	0	0	Intronic	0/0	0|1	0/0	1|1	0	0	0	0	0	0	0	0	0	0	0	0	0	0	0	0	0	0.006	0.005	0	0.03125	0.675	1
155	CYP3A4	7	99379585	rs543040483	G	A	G	Derived	0	0	Intronic	0/0	0/1	0/0	1/1	0	0	0	0	0	0.005	0	0	0.015	0	0	0	0	0	0	0	0	0.006	0.005	0	0.03125	0.776	0.333333

## Sheet: Table S4
Table S4. Variant composition and information for each phased diplotype found in archaic individuals. For each CYP450 gene and archaic individual, star alleles (phased haplotype) are presented with the associated allele(s), structural variation (SV), and relevant variant information (when applicable). The primary phased diplotype is determined as the call that was in consensus in the highest numb…
Gene	Consensus Control Genes	Sample	Diplotype	Phenotype	SV	Allele	Variant ID	Variant Type	Chr	Position	Mutation	Allele Frequency	Position Read Depth
CYP1A2	VDR,EGFR,RYR1	Altai	*1F/*1F	Indeterminate	No SV	*1F	*1F:15-75041917-C-A:0.972	Main	15	75041917	C>A	0.972	40
CYP1A2	VDR,EGFR,RYR1	Altai	*1F/*1F	Indeterminate	No SV	*14	*14:15-75047191-C-T:1.0	Main	15	75047191	C>T	1	40
CYP1A2	VDR,EGFR,RYR1	Chagyrskaya	*1F/*1F	Indeterminate	No SV	*1F	*1F:15-75041917-C-A:1.0	Main	15	75041917	C>A	1	23
CYP1A2	VDR,EGFR,RYR1	Chagyrskaya	*1F/*1F	Indeterminate	No SV	*14	*14:15-75047191-C-T:1.0	Main	15	75047191	C>T	1	23
CYP1A2	VDR,EGFR,RYR1	Denisovan	*1A/*1F	Indeterminate	No SV	*1A	*1A:default	Default	.	.	.	.	.
CYP1A2	VDR,EGFR,RYR1	Denisovan	*1A/*1F	Indeterminate	No SV	*1F	*1F:15-75041917-C-A:0.487	Main	15	75041917	C>A	0.487	40
CYP1A2	VDR,EGFR,RYR1	Vindija	*1F/*1F	Indeterminate	No SV	*1F	*1F:15-75041917-C-A:1.0	Main	15	75041917	C>A	1	28
CYP1A2	VDR,EGFR,RYR1	Vindija	*1F/*1F	Indeterminate	No SV	*14	*14:15-75047191-C-T:1.0	Main	15	75047191	C>T	1	22
CYP2A6	VDR,EGFR,RYR1	Altai	*12/*12	Slow Metabolizer	Hybrid2Hom	*12	Hybrid2Hom	CNV	.	.	.	.	.
CYP2A6	VDR,EGFR,RYR1	Altai	*12/*12	Slow Metabolizer	Hybrid2Hom	*1	*1:19-41350664-A-T:1.0	Main	19	41350664	A>T	1	37
CYP2A6	VDR,EGFR,RYR1	Chagyrskaya	*1/*12	Slow Metabolizer	Hybrid2	*1	*1:19-41350664-A-T:1.0	Main	19	41350664	A>T	1	20
CYP2A6	VDR,EGFR,RYR1	Chagyrskaya	*1/*12	Slow Metabolizer	Hybrid2	*12	Hybrid2	CNV	.	.	.	.	.
CYP2A6	VDR,EGFR,RYR1	Denisovan	*1/*9	Slow Metabolizer	Normal	*1	*1:19-41350664-A-T:1.0	Main	19	41350664	A>T	1	28
CYP2A6	VDR,EGFR,RYR1	Denisovan	*1/*9	Slow Metabolizer	Normal	*9	*9:19-41356379-A-C:0.75	Main	19	41356379	A>C	0.75	17
CYP2A6	VDR,EGFR	Vindija	*12/*12	Slow Metabolizer	Hybrid2Hom	*12	Hybrid2Hom	CNV	.	.	.	.	.
CYP2A6	VDR,EGFR	Vindija	*12/*12	Slow Metabolizer	Hybrid2Hom	*1	*1:19-41350664-A-T:1.0	Main	19	41350664	A>T	1	18
CYP2B6	VDR,EGFR,RYR1	Altai	*22/*22	Ultrarapid Metabolizer	Normal	*22	*22:19-41497129-T-C:1.0	Main	19	41497129	T>C	1	56
CYP2B6	VDR,EGFR,RYR1	Chagyrskaya	*22/*22	Ultrarapid Metabolizer	Normal	*22	*22:19-41497129-T-C:1.0	Main	19	41497129	T>C	1	16
CYP2B6	VDR,EGFR,RYR1	Denisovan	*6/*6	Poor Metabolizer	Normal	*6	*6:19-41515263-A-G,19-41512841-G-T:1.0,1.0	Main	19	41515263	A>G	1	10
CYP2B6	VDR,EGFR	Vindija	*22/*22x2	Indeterminate	Duplication	*22	*22:19-41497129-T-C:1.0	Main	19	41497129	T>C	1	44
CYP2B6	VDR,EGFR	Vindija	*22/*22x2	Indeterminate	Duplication	*22x2	Duplication	CNV	.	.	.	.	.
CYP2C19	VDR,EGFR,RYR1	Altai	*8/*8	Poor Metabolizer	No SV	*8	*8:10-96535173-T-C:1.0	Main	10	96535173	T>C	1	49
CYP2C19	VDR,EGFR,RYR1	Chagyrskaya	*8/*8	Poor Metabolizer	No SV	*8	*8:10-96535173-T-C:1.0	Main	10	96535173	T>C	1	17
CYP2C19	VDR,EGFR,RYR1	Denisovan	*1/*1	Normal Metabolizer	No SV	*1	*1:default	Default	.	.	.	.	.
CYP2C19	VDR,EGFR,RYR1	Vindija	*8/*8	Poor Metabolizer	No SV	*8	*8:10-96535173-T-C:1.0	Main	10	96535173	T>C	1	25
CYP2C8	VDR,EGFR,RYR1	Altai	*3/*3	Intermediate Metabolizer	No SV	*3	*3:10-96798749-T-C,10-96827030-C-T:0.982,1.0	Main	10	96798749	T>C	0.982	64
CYP2C8	VDR,EGFR,RYR1	Chagyrskaya	*3/*3	Intermediate Metabolizer	No SV	*3	*3:10-96798749-T-C,10-96827030-C-T:1.0,1.0	Main	10	96798749	T>C	1	33
CYP2C8	VDR,EGFR,RYR1	Denisovan	*1/*1	Normal Metabolizer	No SV	*1	*1:default	Default	.	.	.	.	.
CYP2C8	VDR,EGFR,RYR1	Vindija	*3/*3	Intermediate Metabolizer	No SV	*3	*3:10-96798749-T-C,10-96827030-C-T:0.964,1.0	Main	10	96798749	T>C	0.964	31
CYP2C9	VDR,EGFR,RYR1	Altai	*1/*2	Intermediate Metabolizer	No SV	*1	*1:default	Default	.	.	.	.	.
CYP2C9	VDR,EGFR,RYR1	Altai	*1/*2	Intermediate Metabolizer	No SV	*2	*2:10-96702047-C-T:0.333	Main	10	96702047	C>T	0.333	16
CYP2C9	VDR,EGFR,RYR1	Chagyrskaya	*2/*2	Intermediate Metabolizer	No SV	*2	*2:10-96702047-C-T:1.0	Main	10	96702047	C>T	1	5
CYP2C9	VDR,EGFR,RYR1	Denisovan	*1/*8	Intermediate Metabolizer	No SV	*1	*1:default	Default	.	.	.	.	.
CYP2C9	VDR,EGFR,RYR1	Denisovan	*1/*8	Intermediate Metabolizer	No SV	*8	*8:10-96702066-G-A:0.5	Main	10	96702066	G>A	0.5	29
CYP2C9	.	Vindija	N.D.	Indeterminate	No SV	NA	NA	Main	.	.	.	.	.
CYP2D6	VDR,EGFR,RYR1	Altai	*2/*2x3	Ultrarapid Metabolizer	Multiplication	*2	*2:default	Default	.	.	.	.	.
CYP2D6	VDR,EGFR,RYR1	Altai	*2/*2x3	Ultrarapid Metabolizer	Multiplication	*2x3	Multiplication	CNV	.	.	.	.	.
CYP2D6	VDR,EGFR,RYR1	Chagyrskaya	*2/*41	Normal Metabolizer	Normal	*2	*2:default	Default	.	.	.	.	.
CYP2D6	VDR,EGFR,RYR1	Chagyrskaya	*2/*41	Normal Metabolizer	Normal	*41	*41:22-42523805-C-T:0.2	Main	22	42523805	C>T	0.2	18
CYP2D6	VDR,EGFR,RYR1	Denisovan	*1/*4	Intermediate Metabolizer	Normal	*1	*1:22-42522613-G-C,22-42523943-A-G:0.333,1.0	Main	22	42522613	G>C	0.333	21
CYP2D6	VDR,EGFR,RYR1	Denisovan	*1/*4	Intermediate Metabolizer	Normal	*4	*4:22-42524947-C-T:0.7	Main	22	42524947	C>T	0.7	11
CYP2D6	VDR,EGFR,RYR1	Denisovan	*1/*4	Intermediate Metabolizer	Normal	*10	*10:22-42526694-G-A,22-42523943-A-G:0.786,1.0	Main	22	42526694	G>A	0.786,1.0	17
CYP2D6	VDR,EGFR,RYR1	Denisovan	*1/*4	Intermediate Metabolizer	Normal	*2	*2:default	Default	.	.	.	.	.
CYP2D6	VDR,EGFR,RYR1	Vindija	*2/*2x3	Ultrarapid Metabolizer	Multiplication	*2	*2:default	Default	.	.	.	.	.
CYP2D6	VDR,EGFR,RYR1	Vindija	*2/*2x3	Ultrarapid Metabolizer	Multiplication	*2x3	Multiplication	CNV	.	.	.	.	.
CYP2E1	VDR,EGFR,RYR1	Altai	*7/*7	Intermediate Metabolizer	Normal	*7	*7:default	Default	.	.	.	.	.
CYP2E1	VDR,EGFR,RYR1	Chagyrskaya	*7/*7	Intermediate Metabolizer	Normal	*7	*7:default	Default	.	.	.	.	.
CYP2E1	VDR,EGFR,RYR1	Chagyrskaya	*7/*7	Intermediate Metabolizer	Normal	*4	*4:10-135345675-G-A:0.478	Main	10	135345675	G>A	0.478	26
CYP2E1	VDR,EGFR,RYR1	Denisovan	*1/*7	Normal Metabolizer	Normal	*1	*1:10-135340567-A-T:0.3	Main	10	135340567	A>T	0.3	20
CYP2E1	VDR,EGFR,RYR1	Denisovan	*1/*7	Normal Metabolizer	Normal	*7	*7:default	Default	.	.	.	.	.
CYP2E1	VDR,EGFR,RYR1	Vindija	*7/*7	Intermediate Metabolizer	Normal	*7	*7:default	Default	.	.	.	.	.
CYP2J2	VDR,EGFR,RYR1	Altai	*1/*1	Normal Metabolizer	No SV	*1	*1:default	Default	.	.	.	.	.
CYP2J2	VDR,EGFR,RYR1	Chagyrskaya	*1/*1	Normal Metabolizer	No SV	*1	*1:default	Default	.	.	.	.	.
CYP2J2	VDR,EGFR,RYR1	Denisovan	*1/*7	Indeterminate	No SV	*1	*1:default	Default	.	.	.	.	.
CYP2J2	VDR,EGFR,RYR1	Denisovan	*1/*7	Indeterminate	No SV	*7	*7:1-60392494-C-A:0.714	Main	1	60392494	C>A	0.714	10
CYP2J2	VDR,EGFR,RYR1	Vindija	*1/*1	Normal Metabolizer	No SV	*1	*1:default	Default	.	.	.	.	.
CYP3A4	VDR,EGFR,RYR1	Altai	*1/*1	Normal Metabolizer	No SV	*1	*1:default	Default	.	.	.	.	.
CYP3A4	VDR,EGFR,RYR1	Chagyrskaya	*1/*1	Normal Metabolizer	No SV	*1	*1:default	Default	.	.	.	.	.
CYP3A4	VDR,EGFR,RYR1	Denisovan	*1/*1	Normal Metabolizer	No SV	*1	*1:default	Default	.	.	.	.	.
CYP3A4	VDR,EGFR,RYR1	Vindija	*1/*1	Normal Metabolizer	No SV	*1	*1:default	Default	.	.	.	.	.
CYP3A5	VDR,EGFR,RYR1	Altai	*1/*1	Normal Metabolizer	No SV	*1	*1:7-99270539-C-T:1.0	Main	7	99270539	C>T	1	49
CYP3A5	VDR,EGFR,RYR1	Chagyrskaya	*1/*1	Normal Metabolizer	No SV	*1	*1:7-99270539-C-T:1.0	Main	7	99270539	C>T	1	28
CYP3A5	VDR,EGFR,RYR1	Denisovan	*1/*3	Intermediate Metabolizer	No SV	*1	*1:7-99270539-C-T:0.48	Main	7	99270539	C>T	0.48	27
CYP3A5	VDR,EGFR,RYR1	Denisovan	*1/*3	Intermediate Metabolizer	No SV	*3	*3:default	Default	.	.	.	.	.
CYP3A5	VDR,EGFR,RYR1	Vindija	*1/*1	Normal Metabolizer	No SV	*1	*1:7-99270539-C-T:1.0	Main	7	99270539	C>T	1	29

## Sheet: Table S5
Table S5. CYP450 gene potentially function-altering variants in archaic individuals. Potentially function-altering variants identified in the eleven CYP450 genes. Each variant displayed with rsID, genetic location, associated star allele (when applicable) and ancestral allele determined from the 1000 Genomes Project. For each archaic individual, genotype, allelic depth (reference, alternative), a…
No.	Gene	Chr:Position	rsID	Associated Star Allele	Location	Consequence	Ref	Alt	Ancestral	Altai	Chagyrskaya	Vindija	Denisovan	CADD Score (Phred Normalized)	SIFT Prediction	Polyphen2 Prediction
1	CYP1A2	15:75044494	rs749598098	.	Exonic	Nonsynonymous	C	T	.	C/C:33,0:33	C/C:11,0:11	C/C:8,0:9	C/T:4,2:12	23.5	D (0.045)	B (0.031)
2	CYP1A2	15:75044518	rs776078971	.	Exonic	Nonsynonymous	C	T	.	C/C:31,0:31	C/C:10,0:10	C/C:12,0:12	C/T:5,2:11	25.1	D (0.002)	D (0.987)
3	CYP1A2	15:75047140	rs2063330377	.	Exonic	Stop gain	G	A	.	G/G:37,0:37	G/G:16,0:22	G/G:12,0:14	G/A:6,2:20	38	.	.
4	CYP2B6	19:41510311	rs145884402	*35	Exonic	Nonsynonymous	G	T	G	G/G:40,0:42	G/G:26,0:32	G/G:30,0:35	G/T:22,8:40	17.74	D (0.027)	P (0.691)
5	CYP2B6	19:41522569	rs148856816	.	Exonic	Nonsynonymous	G	A	.	G/G:44,0:51	G/A:12,3:18	G/G:23,0:26	G/G:22,0:34	22.7	D (0.001)	D (0.999)
6	CYP2B6	19:41522670	rs147410578	.	Exonic	Nonsynonymous	C	T	.	C/C:32,0:32	C/T:7,2:12	C/C:21,0:22	C/C:25,0:32	23.3	D (0.013)	D (0.988)
7	CYP2C8	10:96802681	.	.	Exonic	Nonsynonymous	G	A	.	G/G:39,0:47	G/G:14,0:14	G/G:30,0:33	G/A:7,2:13	1.54	D (0.021)	B (0.033)
8	CYP2C8	10:96824642	rs543793530	.	Exonic	Nonsynonymous	C	T	C	C/C:47,0:59	C/C:24,0:25	C/C:18,0:18	C/T:12,4:22	25.4	D (0.001)	D (0.968)
9	CYP2C8	10:96827434	.	.	Exonic	Synonymous	A	G	.	A/A:51,0:68	A/A:31,0:31	A/A:21,0:21	A/G:15,13:37	1.853	D (0.007)	.
10	CYP2C9	10:96702047	rs1799853	*2	Exonic	Nonsynonymous	C	T	C	C/T:10,5:16	T/T:0,3:5	C/C:27,0:30	./.:0,0:1	22.9	D (0.019)	D (0.995)
11	CYP2C19	10:96535173	rs41291556	*8	Exonic	Nonsynonymous	T	C	T	C/C:0,46:49	C/C:0,14:17	T/T:27,0:28	C/C:0,18:25	24.2	D (0)	D (1.0)
12	CYP2C19	10:96535186	rs200346442	.	Exonic	Nonsynonymous	G	A	.	G/G:43,0:43	G/G:12,0:14	G/G:25,0:26	G/A:4,9:17	23.4	D (0.005)	D (0.963)
13	CYP2D6	22:42523636	rs3915951	.	Exonic	Nonsynonymous	C	A	.	C/C:55,0:115	C/C:23,0:23	C/A:20,5:26	C/C:37,0:53	28.3	T (0.056)	B (0.072)
14	CYP2D6	22:42524947	rs3892097	*4	Splicing	.	C	T	C	C/C:34,0:40	C/C:5,0:5	C/T:3,7:11	C/C:12,0:12	33	.	.
15	CYP2D6	22:42525818	rs1445528488	.	Exonic	Nonsynonymous	C	T	.	C/C:61,0:122	C/T:4,2:10	C/C:8,0:9	./.:28,3:59	23.2	D (0.002)	D (0.964)
16	CYP2D6	22:42526694	rs1065852	*4	Exonic	Nonsynonymous	G	A	G	G/G:33,0:75	G/G:14,0:14	G/A:3,11:17	G/G:41,3:53	23.6	D (0.013)	D (1.0)
17	CYP2E1	10:135345675	rs6413419	*4	Exonic	Nonsynonymous	G	A	G	G/G:44,0:47	G/A:12,11:26	G/G:15,0:16	G/G:27,0:27	23	T (0.417)	D (0.991)
18	CYP2E1	10:135347336	.	.	Exonic	Nonsynonymous	C	T	.	C/C:45,0:55	C/C:27,0:27	C/C:30,0:30	C/T:12,4:20	23.7	D (0.018)	D (0.938)
19	CYP2J2	1:60366775	.	.	Exonic	Nonsynonymous	C	T	.	C/C:31,0:31	C/T:12,3:20	C/C:17,0:18	C/C:13,0:20	32	D (0.004)	D (0.982)
20	CYP2J2	1:60370562	.	.	Exonic	Nonsynonymous	G	A	.	G/G:44,0:46	G/G:24,0:24	G/G:22,0:25	G/A:4,2:8	22.6	T (0.11)	P (0.703)
21	CYP2J2	1:60392268	.	.	Exonic	Nonsynonymous	G	A	.	G/G:35,0:42	G/A:5,2:11	G/G:12,0:13	G/G:13,0:13	23.8	D (0.002)	D (0.992)
22	CYP3A4	7:99367477	.	.	Exonic	Nonsynonymous	C	T	.	C/C:15,0:15	C/C:11,0:11	C/C:28,0:30	C/T:4,2:6	24	T (0.148)	P (0.693)
23	CYP3A5	7:99264218	rs112257049	.	Intronic	.	A	C	.	C/C:0,40:41	C/C:0,24:28	A/A:18,0:21	C/C:0,14:19	22.6	.	.

## Sheet: Table S6
Table S6. Incomplete lineage sorting (ILS) calculation for each gene. The probability of ILS in a given region was assessed for each gene region or hybrid structural variant. Haplotype length was determined as gene length with an additional 2000 bp to account for the promoter region. For all ILS calculations, we used a 29 year generation time and a branch length of 550,000 years with a 50,000 yea…
Gene	SV	Haplotype	Gene Length (kb)	Haplotype Length (bp)	Generation Time	Branch Length	MIN Expected Length (bp)	Expected Length (bp)	MAX Expected Length (bp)	Regional Recombination Rate (rate / bp)	MIN p-value	p-value	MAX p-value	Length (α = 0.05)
CYP1A2	No SV	*1F,*1	7.763	9763	29	1050000	17501.1	20301.3	24501.6	1.36045e-09	0.891773	0.915531	0.938859	96310
CYP2A6	Hybrid Deletion	*12	.	31890	29	1050000	3099.38	3595.28	4339.13	7.68204e-09	0.000383853	0.00138719	0.00536824	17060
CYP2A6	No SV	*1,*9,*22,*6	6.907	8907	29	1050000	2619.08	3038.13	3666.71	9.09081e-09	0.1467	0.209578	0.302146	14420
CYP2B6	No SV	*22, *6	27.117	29117	29	1050000	4275.16	4959.19	5985.23	5.56927e-09	0.00860696	0.0193712	0.0452361	23530
CYP2C19	No SV	*8,*1	92.867	94867	29	1050000	20621.8	23921.3	28870.6	1.15458e-09	0.0562	0.0941167	0.160318	113480
CYP2C8	No SV	*1,*3	32.726	34726	29	1050000	9178.53	10647.1	12849.9	2.59405e-09	0.108799	0.163341	0.248219	50510
CYP2C9	No SV	*1,*2,*8	51.434	53434	29	1050000	11442.3	13273.1	16019.3	2.08082e-09	0.0531467	0.0897113	0.154318	62970
CYP2D6	No SV	*1,*4,*2,*41	4.312	6312	29	1050000	50746	58865.4	71044.4	4.6919e-10	0.992877	0.994646	0.996279	279250
CYP2E1	No SV	*1,*7	11.761	13761	29	1050000	1875.27	2175.31	2625.38	1.26966e-08	0.00542249	0.0131076	0.0330323	10320
CYP2J2	No SV	*1,*7	33.466	35466	29	1050000	11815.5	13706	16541.7	2.01511e-09	0.198902	0.269782	0.368421	65020
CYP3A4	No SV	*1,*1B	27.218	29218	29	1050000	576.746	669.025	807.444	4.12825e-08	< 0.0001	< 0.0001	< 0.0001	3180
CYP3A5	No SV	*1,*3	31.803	33803	29	1050000	32677.4	37905.8	45748.4	7.28624e-10	0.723089	0.775495	0.83057	179820

## Sheet: Table S7
Table S7: D+ calculations for pharmacogenes of interest. For the three genes (CYP2J2, CYP2C8, CYP2C9) we calculated D+, a statistical measurement that assessed the likelihood of introgression in a given region. We counted the occurrences of specific site patterns (ABBA, BABA, BAAA, ABAA, BBAA, and AABA) in a set of populations (in order, YRI, a non-African population, the Vindija Neanderthal and …
Gene	P1	P2	P3	ABBA	BABA	BAAA	ABAA	BBAA	AABA	D+	P-value
CYP2J2	YRI	PEL	Vindija Nean.	2.02315	0.0937908	7.19657	8.29995	8.79417	10.6944	0.0468949	0.382472
CYP2C8	YRI	CEU	Vindija Nean.	2.83415	3.27228	11.1852	10.4857	2.28706	11.652	0.00940926	0.47696
CYP2C9	YRI	CEU	Vindija Nean.	1.66255	0.598578	6.05593	5.06435	3.98111	9.91152	0.153613	0.181303

## Sheet: Table S8
Table S8: Archaic star allele frequencies in modern human populations, for both the entire 1KG dataset and for the superpopulations as defined by the 1KG Project.
gene_haplotype	Gene	Haplotype	1KGP	AFR	AMR	EAS	EUR	SAS
CYP1A2*1A	CYP1A2	*1A	0.361	0.426	0.226	0.317	0.318	0.46
CYP1A2*1F	CYP1A2	*1F	0.437	0.272	0.422	0.419	0.659	0.462
CYP2A6*1	CYP2A6	*1	0.696	0.658	0.804	0.533	0.794	0.74
CYP2A6*12	CYP2A6	*12	0.009	0.001	0.019	0	0.019	0.01
CYP2A6*9	CYP2A6	*9	0.114	0.08	0.098	0.182	0.071	0.148
CYP2B6*22	CYP2B6	*22	0.014	0.028	0.007	0.002	0.009	0.016
CYP2B6*22x2	CYP2B6	*22x2	0.002	0.007	0	0	0	0
CYP2B6*6	CYP2B6	*6	0.309	0.364	0.369	0.207	0.234	0.373
CYP2C19*1	CYP2C19	*1	0.586	0.516	0.767	0.616	0.627	0.479
CYP2C19*8	CYP2C19	*8	0.001	0.001	0	0	0.003	0.001
CYP2C8*1	CYP2C8	*1	0.875	0.79	0.867	0.987	0.809	0.948
CYP2C8*3	CYP2C8	*3	0.046	0.008	0.099	0.001	0.119	0.03
CYP2C9*1	CYP2C9	*1	0.845	0.806	0.857	0.957	0.793	0.827
CYP2C9*2	CYP2C9	*2	0.048	0.008	0.097	0.001	0.125	0.035
CYP2C9*8	CYP2C9	*8	0.015	0.053	0.001	0	0.002	0.001
CYP2D6*1	CYP2D6	*1	0.336	0.262	0.468	0.264	0.357	0.398
CYP2D6*2	CYP2D6	*2	0.153	0.136	0.189	0.081	0.164	0.215
CYP2D6*2x3	CYP2D6	*2x3	0.001	0.002	0	0	0.001	0
CYP2D6*4	CYP2D6	*4	0.06	0.025	0.095	0.002	0.119	0.083
CYP2D6*41	CYP2D6	*41	0.062	0.017	0.061	0.038	0.089	0.12
CYP2E1*1	CYP2E1	*1	0.534	0.219	0.643	0.521	0.803	0.618
CYP2E1*7	CYP2E1	*7	0.359	0.677	0.207	0.258	0.139	0.365
CYP2J2*1	CYP2J2	*1	0.921	0.846	0.96	0.963	0.943	0.926
CYP2J2*7	CYP2J2	*7	0.076	0.148	0.04	0.034	0.057	0.071
CYP3A4*1	CYP3A4	*1	0.967	0.972	0.965	0.972	0.934	0.989
CYP3A5*1	CYP3A5	*1	0.302	0.548	0.177	0.286	0.053	0.331
CYP3A5*3	CYP3A5	*3	0.622	0.18	0.797	0.713	0.945	0.669
